# Supplementary material for: Factor V Leiden, Factor II, Protein C, Protein S, and Antithrombin and Ischemic Strokes in Young Adults: A Meta-Analysis
Source: Genes (Basel). 2022 Nov 9;13(11):2081. doi: 10.3390/genes13112081 (PMC9690045; doi:10.3390/genes13112081)
Supplement: Supplementary file 1 [file genes-13-02081-s001.zip]

Archive with 2 entries (2 files):
- Supplemental figures.pdf
- Table S1.xlsx
