# Supplementary material for: Factor V Leiden, Factor II, Protein C, Protein S, and Antithrombin and Ischemic Strokes in Young Adults: A Meta-Analysis
Source: Genes (Basel). 2022 Nov 9;13(11):2081. doi: 10.3390/genes13112081 (PMC9690045; doi:10.3390/genes13112081)
Supplement: Supplementary file 1 [file genes-13-02081-s001.zip › Table S1.xlsx]

## Sheet: Factor V
№	Publication information				Participants information												Assesed risk factors	NOS
	Authors	Year	Country	Single or Multi center	Patients						Controls
					Total (N)	Age (mean/range)	Gender Distribution (N/%)	Mutated Total (N)	Hetero-zygote (N)	Homo-zygote (N)	Total (N)	Age (mean/range)	Gender Distribution (N/%)	Mutated Total (N)	Hetero-zygote (N)	Homo-zygote (N)
1	Amico et al.	1998	Italy	Multi	31	34.1	20 (65%) males; 11 (35%) females	5	5	0	124	32.7	40 (32%) males; 84 (68%) females	4	4	0	NA	9 stars
2	Anadure et al.	2017	India	Single	120	33.1	112 (93%) males; 8 (7%) females	6	6	0	120	34.6	112 (93%) males; 8 (7%) females	2	2	0	dyslipidemia, hypertension, hyperhomocysteinemia, smoking, alcohol consumption, BMI	9 stars
3	Ashjazadeh et al.	2012	Iran	Single	57	33.7	19 (33%) males; 38 (67%) females	4	NA	NA	50	Age matched controls	Sex matched controls	0	0	0	hypertension, intake of medicines, hyperhomocysteinemia, prolonged bedridden	7 stars
4	Aznar et al.	2004	Spain	Single	49	18-50	15 (30%) males; 34 (70%) females	2	NA	NA	294	Age matched controls	90 (31%) males; 204 (69%) females	5	NA	NA	intake of OCPs	8 stars
5	Bondarenko et al.	2011	Russia; Moldova	Multi	1016	37	NA	31	31	0	543	Age matched controls	NA	17	17	0	NA	8 stars
6	Botto et al.	2007	Italy	Single	97	40.9	50 (58%) males; 47 (42%) females	2	2	0	160	40.4	60 (38%) males; 100 (62%) females	1	1	0	dyslipidemia, hypertension, patent foramen ovale, diabetes mellitus, smoking	9 stars
7	Biswas et al.	2009	India	Single	120	18-40	NA	10	6	4	120	Age matched controls	NA	1	1	0	NA	7 stars
8	Chatterjeea et al.	2013	India	Single	52	males (23); females (28)	33 (63%) males; 19 (37%) females	0	0	0	52	Age matched controls	Sex matched controls	0	0	0	NA	8 stars
9	de Paula Sabino et al.	2006	Brazil	Single	53	31	20 (62%) males; 33 (38%) females	4	4	0	275	33.5	52 (19%) males; 223 (81%) females	3	3	0	dyslipidemia, hypertension, diabetes mellitus, smoking	9 stars
10	Djordjevic et al.	2012	Serbia	Single	73	40.3	41 (56%) males; 32 (44%) females	6	6	0	120	38.5	84 (70%) males; 36 (30%) females	7	7	0	NA	8 stars
11	Eterovi´c et al.	2005	Croatia	Single	120	61	77 (64%) males; 43 (36%) females	10	10	0	120	33-65 years	77 (64%) males; 43 (36%) females	3	3	0	dyslipidemia, hypertension, diabetes mellitus, heart disease	9 stars
12	Haeusler et al.	2012	Germany	Single	44	36	18 (41%) males; 26 (59%) females	7	7	0	282	38.5	102 (36%) males; 182 (64%) females	22	22	0	dyslipidemia, hypertension, atrial fibrillation, heart failure, diabetes mellitus, smoking	9 stars
13	Hamedani et al.	2013	USA	Multi	830	41.4	476 (57%) males; 354 (43%) females	30	NA	NA	907	39.5	500 (55%) males; 407 (45%) females	34	NA	NA	hypertension, diabetes mellitus, previous myocardial infarction, smoking, intake of medicines	8 stars
14	Hashemi et al.	2018	Iran	Single	106	36.9	69 (65%) males; 37 (35%) females	16	16	0	157	37.2	42 (27%) males; 115 (73%) females	13	13	0	dyslipidemia, hypertension, smoking	9 stars
15	Karttunen et al.	2003	Finland	Single	57	44.3	32 (55%) males; 26 (45%) females	4	4	0	104	45.3	59 (57%) males; 44 (43%) females	1	1	0	hypertension, diabetes mellitus, smoking, intake of medicines	9 stars
16	Kumar et al.	2017	India	Single	250	52.8	203 (81%) males; 47 (19%) females	9	9	0	250	51	203 (81%) males; 47 (19%) females	5	5	0	dyslipidemia, hypertension, diabetes mellitus, smoking, alcohol consumption, BMI, physical activity	9 stars
17	Kheradmand et al.	2013	Iran	Single	22	39	15 (68%) males; 7 (32%) females	0	0	0	54	30.7	17 32%) males; 37 (68%) females	1	0	1	NA	9 stars
18	Lalouschek et al.	2005	Austria	Single	468	53	291 (62%) males; 177 (38%) females	29	NA	NA	468	52	291 (62%) males; 177 (38%) females	30	NA	NA	dyslipidemia, hypertension, diabetes mellitus, smoking, intake of medicines, BMI	8 stars
19	Lichy et al.	2005	Germany	Multi	77	38	17 (22%) males; 60 (78%) females	11	10	1	202	36.5	85 (42%) males; 117 (58%) females	15	15	0	AV Fistula, recent infection, chronic inflammatory disease, history of malignancy, intake of medicines	9 stars
20	Longstreth et al.	1997	USA	Multi	105	36.6	0 (0%) males; 105(100%)females	1	1	0	382	37.7	0 (0%) males; 382(100%)females	16	16	0	NA	8 stars
21	Madonna et al.	2002	Italy	Single	132	38.4	66 (50%) males; 66 (50%) females	7	7	0	262	36	117 (45%) males; 145 (55%) females	17	17	0	dyslipidemia, hypertension, diabetes mellitus, smoking, alcohol consumption, intake of medicines, use of drugs, pregnancy	9 stars
22	Martinelli et al.	2006	Italy	Single	105	34.7	0 (0%) males; 105(100%)females	6	6	0	293	34.9	0 (0%) males; 293(100%)females	7	7	0	dyslipidemia, hypertension, diabetes mellitus, smoking, intake of medicines, BMI	9 stars
23	M’barek et al.	2020	Tunis	Single	161	40	93 (58%) males; 68 (42%) females	16	16	0	114	37	55 (48%) males; 59 (52%) females	7	7	0	dyslipidemia, hypertension, diabetes mellitus, smoking, alcohol consumption, physical inactivity, intake of medicines	9 stars
24	Narayan et al.	2020	India	Single	100	53.3	78 (78%) males; 22 (22%) females	0	0	0	75	51.8	Sex matched controls	0	0	0	NA	8 stars
25	Offelli et al.	2007	Italy	Single	76	41.9	33 (43%) males; 43 (57%) females	1	1	0	76	Age matched controls	Sex matched controls	2	2	0	dyslipidemia, hypertension, diabetes mellitus, migraine or headache, varicose veins, smoking, intake of medicines, BMI	8 stars
26	Pahus et al.	2015	Denmark	Single	207	43	193 (67%) males; 95 (33%) females	15	14	1	4188	NA	NA	282	277	5	dyslipidemia, hypertension, diabetes mellitus, patent foramen ovale, migraine with aura, smoking, alcohol consumption, intake of medicines, in vitro fertilisation treatment, pregnant or delivery within 3 months	7 stars
27	Pestana et al.	2009	Venuzuela	Single	54	38.7	21 (39%) males; 33 (61%) females	4	4	0	134	38.3	21 (16%) males; 113 (84%) females	4	4	0	hypertension, diabetes mellitus, smoking, intake of medicines	9 stars
28	Pezzini et al.	2003	Italy	Single	125	34.7	68 (54%) males; 57 (46%) females	6	6	0	149	34.8	80 (54%) males; 69 (46%) females	5	5	0	dyslipidemia, hypertension, diabetes mellitus, patent foramen ovale, smoking	9 stars
29	Pezzini et al.	2005	Italy	Single	163	35	84 (51%) males; 79 (49%) females	6	6	0	158	34.8	85 (54%) males; 73 (46%) females	5	5	0	dyslipidemia, hypertension, diabetes mellitus, smoking, BMI	9 stars
30	Pirhoushiaran et al.	2014	Iran	Single	153	51.3	93 (61%) males; 60 (39%) females	4	4	0	153	50.3	91 (60%) males; 62 (40%) females	2	2	0	dyslipidemia, hypertension, diabetes mellitus	9 stars
31	Pongrácz et al.	2007	Hungary	Single	189	18-50	114 (60%) males; 75 (40%) females	8	NA	NA	173	Age matched controls	NA	4	NA	NA	dyslipidemia, hypertension,diabetes mellitus, migraine, smoking, alcohol consumption	7 stars
32	Ranelloua et al.	2014	Greece	Single	51	37.3	25 (49%) males; 26 (51%) females	7	7	0	70	38	38 (54%) males; 32 (46%) females	4	4	0	dyslipidemia, hypertension, diabetes mellitus, smoking	9 stars
33	Rodrigues et al.	2004	Brazil	Single	42	28	14 (33%) males; 28 (67%) females	2	NA	NA	134	34	54 (40%) males; 80 (60%) females	3	NA	NA	intake of OCPs	8 stars
34	Sastry et al.	2006	UK	Single	101	33.2	43 (43%) males; 58 (57%) females	4	NA	NA	101	33.2	43 (43%) males; 58 (57%) females	8	NA	NA	dyslipidemia, hypertension, diabetes mellitus, smoking, intake of medicines, BMI	8 stars
35	Shi et al.	2008	China	Single	97	38.7	79 (81%) males; 18 (19%) females	0	0	0	99	38.6	80 (81%) males; 19 (19%) females	0	0	0	dyslipidemia, hypertension, diabetes mellitus, smoking, alcohol consumption	9 stars
36	Slooter et al.	2005	Netherlands	Multi	179	38.6	0 (0%) males; 179(100%)females	14	NA	NA	763	39.7	0 (0%) males; 763(100%)females	42	NA	NA	dyslipidemia, hypertension, diabetes mellitus	7 stars
37	Supanc et al.	2014	Chroatia	Single	155	18-55	NA	14	12	2	150	Age matched controls	NA	5	5	0	dyslipidemia, hypertension, diabetes mellitus, smoking, BMI	8 stars
38	Tasdemir et al.	2016	Turkey	Single	599	36.2	NA	99	NA	NA	100	33.5	NA	8	NA	NA	NA	7 stars
39	They-They et al.	2011	Morocco	Single	91	49	45 (49%) males; 46 (51%) females	0	0	0	182	46.3	94 (52%) males; 88 (48%) females	0	0	0	hypertension, diabetes mellitus, smoking, alcohol consumption	9 stars
40	Tosetto et al.	1997	Italy	Single	23	36	8 (35%) males; 15 (65%) females	0	0	0	115	36	40 (35%) males; 75 (65%) females	3	3	0	smoking, intake of OCPs	9 stars
41	Urbanus et al.	2009	Netherlands	Multi	190	39	0 (0%) males; 190(100%)females	11	NA	NA	767	39	0 (0%) males; 767(100%)females	33	NA	NA	dyslipidaemia, hypertension, diabetes mellitus, smoking, alcohol consumption, intake of medicines	8 stars
42	Weih et al.	1998	Germany	Single	12	33.8	2 (17%) males; 10 (83%) females	3	3	0	36	34.2	6 (17%) males; 10 (83%) females	1	1	0	intake of OCPs, pregnancy	9 stars

## Sheet: Prothrombin
№	Publication information				Participants information												Assesed risk factors	NOS
	Authors	Year	Country	Single or Multi center	Patients						Controls
					Total (N)	Age (mean/range)	Gender Distribution (N/%)	Mutated Total (N)	Hetero-zygote (N)	Homo-zygote (N)	Total (N)	Age (mean/range)	Gender Distribution (N/%)	Mutated Total (N)	Hetero-zygote (N)	Homo-zygote (N)
1	Ashjazadeh et al.	2012	Iran	Single	57	33.7	19 (33%) males; 38 (67%) females	2	NA	NA	50	Age matched controls	Sex matched controls	2	NA	NA	Hypertension, intake of medicines, hyperhomocysteinemia, prolonged bedridden	7 stars
2	Biswas et al.	2009	India	Single	120	18-40	NA	0	0	0	120	Age matched controls	NA	0	0	0	NA	7 stars
3	Bondarenko et al.	2011	Russia and Moldova	Multi	1016	37	NA	16	16	0	543	Age matched controls	NA	9	9	0	NA	8 stars
4	Botto et al.	2007	Italy	Single	97	40.9	50 (58%) males; 47 (42%) females	8	8	0	160	40.4	60 (38%) males; 100 (62%) females	3	3	0	Dyslipidemia, hypertension, patent foramen ovale, diabetes mellitus, smoking	9 stars
5	Chatterjeea et al.	2013	India	Single	52	males (23); females (28)	33 (64%) males; 19 (36%) females	0	0	0	52	Age matched controls	Sex matched controls	0	0	0	NA	8 stars
6	de Paula Sabino et al.	2006	Brazil	Single	53	31	20 (62%) males; 33 (38%) females	10	10	0	275	33.5	52 (19%) males; 223 (81%) females	0	0	0	Dyslipidemia, hypertension, diabetes mellitus, smoking	9 stars
7	Djordjevic et al.	2012	Serbia	Single	73	40.3	41 (56%) males; 32 (44%) females	4	4	0	120	38.5	84 (70%) males; 36 (30%) females	5	5	0	NA	8 stars
8	Eterovi´c et al.	2005	Croatia	Single	120	61	77 (64%) males; 43 (36%) females	9	9	0	120	33-65	77 (64%) males; 43 (36%) females	3	3	0	Dyslipidemia, hypertension, diabetes mellitus, heart disease	9 stars
9	Garcia et al.	2002	Netherlands	Single	49	36	23 (47%) males; 26 (53%) females	5	5	0	87	37	43 (49%) males; 44 (51%) females	4	4	0	Dyslipidemia, hypertension, smoking, intake of OCPs	9 stars
10	Hashemi et al.	2018	Iran	Single	106	36.9	69 (65%) males; 37 (35%) females	0	0	0	157	37.2	42 (27%) males; 115 (73%) females	0	0	0	Dyslipidemia, hypertension, smoking	9 stars
11	Jiang et al.	2014	USA	Multi	397	41.1	249 (63%) males; 148 (37%) females	0	0	0	426	39.4	236 (55%) males; 190 (45%) females	0	0	0	Hypertension, diabetes mellitus, history of migraines, smoking, intake of OCPS	9 stars
12	Karttunen et al.	2003	Finland	Single	57	44.3	32 (57%) males; 25 (43%) females	2	2	0	104	45.3	59 (57%) males; 45 (43%) females	0	0	0	Hypertension, diabetes mellitus, smoking, intake of medicines	9 stars
13	Lalouschek et al.	2005	Austria	Single	468	53	291 (62%) males; 177 (38%) females	23	NA	NA	468	52	291 (62%) males; 177 (38%) females	9	NA	NA	Dyslipidemia, hypertension, diabetes mellitus, smoking, intake of medicines, BMI	8 stars
14	Lichy et al.	2005	Germany	Multi	77	38	17 (22%) males; 60 (78%) females	8	8	0	202	36.5	85 (42%) males; 117 (58%) females	5	5	0	AV Fistula, recent infection, chronic inflammatory disease, history of malignancy, intake of medicines	9 stars
15	Longstreth et al.	1997	USA	Multi	105	36.6	0 (0%) males; 105(100%)females	2	2	0	382	37.7	0 (0%) males; 382(100%)females	6	6	0	NA	8 stars
16	Madonna et al.	2002	Italy	Single	132	38.4	66 (50%) males; 66 (50%) females	10	10	0	262	36	117 (45%) males; 145 (55%) females	16	16	0	Dyslipidemia, hypertension, diabetes mellitus, smoking, alcohol consumption, intake of medicines, use of drugs, pregnancy	9 stars
17	Martinelli et al.	2006	Italy	Single	105	34.7	0 (0%) males; 105(100%)females	5	5	0	293	34.9	0 (0%) males; 293(100%)females	15	15	0	Dyslipidemia, hypertension, diabetes mellitus, smoking, intake of medicines, BMI	9 stars
18	Offelli et al.	2007	Italy	Single	76	41.9	33 (43%) males; 43 (57%) females	1	1	0	76	Age matched controls	Sex matched controls	2	2	0	Dyslipidemia, hypertension, diabetes mellitus, migraine or headache, varicose veins, smoking, intake of medicines, BMI	8 stars
19	Pezzini et al.	2003	Italy	Single	125	34.7	68 (54%) males; 57 (46%) females	5	5	0	149	34.8	80 (54%) males; 69 (46%) females	3	3	0	Dyslipidemia, hypertension, diabetes mellitus, patent foramen ovale, smoking	9 stars
20	Pezzini et al.	2005	Italy	Single	163	35	84 (51%) males; 79 (49%) females	9	8	1	158	34.8	85 (54%) males; 73 (46%) females	3	3	0	Dyslipidemia, hypertension, diabetes mellitus, smoking, BMI	9 stars
21	Pirhoushiaran et al.	2014	Iran	Single	153	51.3	93 (61%) males; 60 (39%) females	0	0	0	153	50.3	91 (60%) males; 62 (40%) females	1	0	1	Dyslipidemia, hypertension, diabetes mellitus	9 stars
22	Pongrácz et al.	2007	Hungary	Single	189	18-50	114 (60%) males; 75 (40%) females	89	NA	NA	173	Age matched controls	NA	2	NA	NA	Dyslipidemia, hypertension,diabetes mellitus, migraine, smoking, alcohol consumption	7 stars
23	Ranelloua et al.	2014	Greece	Single	51	37.3	25 (49%) males; 26 (51%) females	2	2	0	70	38	38 (54%) males; 32 (46%) females	5	5	0	Dyslipidemia, hypertension, diabetes mellitus, smoking	9 stars
24	Rodrigues et al.	2004	Brazil	Single	42	28	14 (33%) males; 28 (67%) females	7	NA	NA	134	34	54 (40%) males; 80 (60%) females	1	NA	NA	Intake of OCPs	8 stars
25	Saadatnia et al.	2012	Iran	Single	22	18-50	15 (68%) males; 7 (32%) females	0	0	0	54	18-50	17 (32%) males; 37 (68%) females	1	1	0	NA	9 stars
26	Slooter et al.	2005	Netherlands	Multi	188	38.6	0 (0%) males; 188(100%)females	5	NA	NA	763	39.7	0 (0%) males; 763(100%)females	18	NA	NA	Dyslipidemia, hypertension, diabetes mellitus	7 stars
27	Supanc et al.	2014	Chroatia	Single	155	18-55	NA	7	7	0	150	Age matched controls	NA	2	2	0	Dyslipidemia, hypertension, diabetes mellitus, smoking, BMI	8 stars
28	Tasdemir et al.	2016	Turkey	Single	599	36.2	NA	47	NA	NA	100	33.5	NA	2	NA	NA	NA	7 stars
29	They-They et al.	2011	Morocco	Single	91	49	45 (49%) males; 46 (51%) females	11	11	0	182	46.3	94 (52%) males; 88 (48%) females	10	10	0	Hypertension, diabetes mellitus, smoking, alcohol consumption	9 stars
30	Urbanus et al.	2009	Netherlands	Multi	190	39	0 (0%) males; 190(100%)females	3	NA	NA	767	39	0 (0%) males; 767(100%)females	15	NA	NA	Dyslipidaemia, hypertension, diabetes mellitus, smoking, alcohol consumption, intake of medicines	8 stars

## Sheet: Antithrombin
№	Publication information				Participants information												Assesed risk factors	NOS
	Authors	Year	Country	Single or Multi center	Patients						Controls
					Total (N)	Age (mean/range)	Gender Distribution (N/%)	Mutated Total (N)	Hetero-zygote (N)	Homo-zygote (N)	Total (N)	Age (mean/range)	Gender Distribution (N/%)	Mutated Total (N)	Hetero-zygote (N)	Homo-zygote (N)
1	Chatterjeea et al.	2013	India	Single	52	males (23); females (28)	33 (64%) males; 19 (36%) females	0	0	0	52	Age matched controls	Sex matched controls	0	0	0	NA	8 stars
2	Jerrard-Dunne et al.	2003	UK	Multi	130	53-57	80 (62%) males; 50 (38%) females	0	0	0	130	54-56	Sex matched controls	0	0	0	Dyslipidemia, hypertension, diabetes mellitus, smoking, BMI	9 stars
3	Karttunen et al.	2003	Finland	Single	58	44.3	32 (55%) males; 26 (45%) females	1	NA	NA	104	45.3	59 (57%) males; 44 (43%) females	2	NA	NA	Hypertension, diabetes mellitus, history of deep venous thrombosis, smoking, intake of OCPs	9 stars
4	Mojiminiyi et al.	2008	Kuwait	Single	102	20-60	60 (59%) males; 42 (41%) females	0	0	0	167	Age matched controls	87 (52%) males; 80 (48%) females	0	0	0	Hypertension,diabetes mellitus, smoking, intake of medicines	9 stars
5	Narayan et al.	2020	India	Single	100	53.3	59 (59%) males; 41 (41%) females	41	NA	NA	75	51.8	Sex matched controls	18	NA	NA	NA	8 stars
6	Pahus et al.	2015	Denmark	Single	288	43	193 (67%) males; 95 (33%) females	0	0	0	9669	NA	NA	21	16	5	Dyslipidemia, hypertension, diabetes mellitus, patent foramen ovale, migraine with aura, smoking, alcohol consumption, intake of medicines, in vitro fertilisation treatment, pregnant or delivery within 3 months	7 stars
7	Sastry et al.	2006	UK	Single	101	33.2	43 (43%) males; 58 (57%) females	3	NA	NA	101	33.2	43 (43%) males; 58 (57%) females	1	NA	NA	Dyslipidemia, hypertension, diabetes mellitus, smoking, intake of medicines, BMI	8 stars
8	Stepien et al.	2019	Poland	Single	84	46	28 (33%) males; 56 (67%) females	3	NA	NA	9669	NA	NA	16	NA	NA	Dyslipidemia, hypertension, diabetes mellitus, smoking, BMI	7 stars
9	Tosetto et al.	1997	Italy	Single	23	36	8 (35%) males; 15 (65%) females	0	0	0	115	36	40 (35%) males; 75 (65%) females	0	0	0	Smoking, intake of OCPs	9 stars
10	Zeidman et al.	2003	Israel	Single	68	55	62 (91%) males; 6 (9%) females	9	NA	NA	604	71	324 (54%) males; 280 (46%) females	0	NA	NA	Dyslipidemia, hypertension, arrhythmias, smoking	8 stars

## Sheet: Protein C
№	Publication information				Participants information												Assesed risk factors	NOS
	Authors	Year	Country	Single or Multi center	Patients						Controls
					Total (N)	Age (mean/range)	Gender Distribution (N/%)	Mutated Total (N)	Hetero-zygote (N)	Homo-zygote (N)	Total (N)	Age (mean/range)	Gender Distribution (N/%)	Mutated Total (N)	Hetero-zygote (N)	Homo-zygote (N)
1	Amico et al.	1998	Italy	Two	31	34.1	20 (65%) males; 11 (35%) females	0	0	0	124	32.7	40 (32%) males; 84 (68%) females	0	0	0	NA	9 stars
2	Biswas et al.	2009	India	One	120	18-40	NA	4	NA	NA	120	Age matched controls	NA	0	0	0	NA	7 stars
3	Chatterjeea et al.	2013	India	Single	52	males (23); females (28)	33 (64%) males; 19 (36%) females	6	NA	NA	52	Age matched controls	Sex matched controls	1	NA	NA	NA	8 stars
4	Jerrard-Dunne et al.	2003	UK	Multi	130	53-57	80 (62%) males; 50 (38%) females	6	NA	NA	130	54-56	Sex matched controls	2	NA	NA	Dyslipidemia, hypertension, diabetes mellitus, smoking, BMI	9 stars
5	Karttunen et al.	2003	Finland	Single	58	44.3	32 (55%) males; 26 (45%) females	0	0	0	104	45.3	59 (57%) males; 44 (43%) females	0	0	0	Hypertension, diabetes mellitus, history of deep venous thrombosis, smoking, intake of OCPs	9 stars
6	Narayan et al.	2020	India	Single	100	53.3	78 (78%) males; 22 (22%) females	26	NA	NA	75	51.8	Sex matched controls	0	0	0	NA	8 stars
7	Pahus et al.	2015	Denmark	Single	363	43	193 (53%) males; 170 (47%) females	1	NA	NA	9648	Age matched controls	Sex matched controls	14	NA	NA	Dyslipidemia, hypertension, diabetes mellitus, patent foramen ovale, migraine with aura, smoking, alcohol consumption, intake of medicines, in vitro fertilisation treatment, pregnant or delivery within 3 months	7 stars
8	Sastry et al.	2006	UK	Single	101	33.2	43 (43%) males; 58 (57%) females	1	NA	NA	101	33.2 (21–39)	43 (43%) males; 58 (57%) females	0	0	0	Dyslipidemia, hypertension, diabetes mellitus, smoking, intake of medicines, BMI	8 stars
9	Tosetto et al.	1997	Italy	Single	23	36	8 (35%) males; 15 (65%) females	0	0	0	115	36	40 (35%) males; 75 (65%) females	0	0	0	Smoking, intake of OCPs	9 stars
10	Zeidman et al.	2003	Israel	Single	68	55	62 (91%) males; 6 (9%) females	6	NA	NA	604	71	324 (54%) males; 280 (46%) females	0	0	0	Dyslipidemia, hypertension, arrhythmias, smoking	8 stars

## Sheet: Protein S
№	Publication information				Participants information												Assesed risk factors	NOS
	Authors	Year	Country	Single or Multi center	Patients						Controls
					Total (N)	Age (mean/range)	Gender Distribution (N/%)	Mutated Total (N)	Hetero-zygote (N)	Homo-zygote (N)	Total (N)	Age (mean/range)	Gender Distribution (N/%)	Mutated Total (N)	Hetero-zygote (N)	Homo-zygote (N)
1	Amico et al.	1998	Italy	Multi	31	34.1	20 (65%) males; 11 (35%) females	2	NA	NA	124	32.7	40 (32%) males; 84 (68%) females;	0	0	0	NA	9 stars
2	Biswas et al.	2009	India	Single	120	18-40	NA	6	NA	NA	120	Age matched controls	NA	0	0	0	NA	7 stars
3	Chatterjeea et al.	2013	India	Single	52	males (23); females (28)	33 (64%) males; 19 (36%) females	15	NA	NA	52	Age matched controls	Sex matched controls	1	NA	NA	NA	8 stars
4	Jerrard-Dunne et al.	2003	UK	Multi	130	53-57	80 (62%) males; 50 (38%) females	4	NA	NA	130	54-56	Sex matched controls	2	NA	NA	Dyslipidemia, hypertension, diabetes mellitus, smoking, BMI	9 stars
5	Karttunen et al.	2003	Finland	Single	58	44.3	32 (55%) males; 26 (45%) females	1	NA	NA	104	45.3	59 (57%) males; 44 (43%) females	0	0	0	Hypertension, diabetes mellitus, history of deep venous thrombosis, smoking, intake of OCPs	9 stars
6	Mojiminiyi et al.	2008	Kuwait	Single	102	males (26-60); females (20-60)	60 (59%) males; 52 (41%) females	0	0	0	167	males (19–58); females (30-60)	87 (52%) males; 80 (48%) females	0	0	0	Hypertension,diabetes mellitus, smoking, intake of medicines	9 stars
7	Narayan et al.	2020	India	Single	100	53.3	78 (78%) males; 22 (22%) females	46	NA	NA	75	51.8	Sex matched controls	45	NA	NA	NA	8 stars
8	Pahus et al.	2015	Denmark	Single	364	43	193 (53%) males; 171 (47%) females	2	NA	NA	3788	NA	NA	9	NA	NA	Dyslipidemia, hypertension, diabetes mellitus, patent foramen ovale, migraine with aura, smoking, alcohol consumption, intake of medicines, in vitro fertilisation treatment, pregnant or delivery within 3 months	7 stars
9	Sastry et al.	2006	UK	Single	101	33.2	43 (43%) males; 58 (57%) females	1	NA	NA	101	33.2	43 (43%) males; 58 (57%) females	1	NA	NA	Dyslipidemia, hypertension, diabetes mellitus, smoking, intake of medicines, BMI	8 stars
10	Tosetto et al.	1997	Italy	Single	23	36	8 (35%) males; 15 (65%) females	0	0	0	115	36	40 (35%) males; 75 (65%) females	0	0	0	Smoking, intake of OCPs	9 stars
12	Zeidman et al.	2003	Israel	Single	80	55	62 (91%) males; 6 (9%) females	4	NA	NA	604	71	324 (54%) males; 280 (46%) females	0	0	0	Dyslipidemia, hypertension, arrhythmias, smoking	8 stars
